# Supplementary material for: Surgical Treatment of Cerebellar Metastases: Survival Benefits, Complications and Timing Issues
Source: Cancers (Basel). 2021 Oct 20;13(21):5263. doi: 10.3390/cancers13215263 (PMC8582465; doi:10.3390/cancers13215263)
Supplement: Supplementary file 1 [file cancers-13-05263-s001.zip]

Archive with 1 entries (1 files):
- cancers-1392591-supplementary.pdf
